# Supplementary material for: Transtheoretical model-based nutritional interventions in adolescents: a systematic review
Source: BMC Public Health. 2020 Oct 14;20:1543. doi: 10.1186/s12889-020-09643-z (PMC7557045; doi:10.1186/s12889-020-09643-z)
Supplement: Supplementary file 1 — Additional file 1. [file 12889_2020_9643_MOESM1_ESM.xlsx]

## Sheet: Planilha1
	Study	Author	Type of publication	Country	Funding	Objectives of the study	Study Design	Inclusion/Exclusion criteria	Recruitment Methods	Age	Gender	Ethnicity	Socioeconomic status	Intervention	Co- Intervention	Time/frequence of exposure	Measures/ Instruments to collect data	Stages of Change Pre-Intervention	Stages of Change Pos- Intervention	Follow-up (number and time)	Number of participants	Number of participants in analysis	Dropout rate (%)	Main results	Additional outcomes
	Acceptability of a school-based intervention for the prevention of adolescent obesity/ Results of a multi-media multiple behavior obesity prevention program for adolescents	Mauriello et al.	Journal article	England	National Heart, Lung, and Blood Institute of the National Institutes of Health	To report on effectiveness trial outcomes of Health in Motion, a computer-tailored multiple behavior intervention for adolescents.	Randomized controlled trial	Inclusion criteria: Students in the 9th, 10th or 11th grade, that are able to speak English.	Students were recruited from eight high schools in Rhode Island, Massachusetts, New York and Tennessee.	15.9 y	Male: 49.2 % Female: 50.8 %	75 % White 10.5 % Black 7.1 % Asian 5.5 % Hispanic 3.4 % Combination 1.4 % Other 0.5 % American indian or alaskan native	Medium Income	Students self-directed through the 30-minute program in which they completed a series of TTM-based assessments and received stage-matched and tailored feedback messages based on their responses.	The intervention included classification in stages for physical activity and increasing awareness of its importance, and limited TV viewing.	3 intervention sessions within 2 months	Stages of change for physical activity, fruit and vegetable consumption and limited TV viewing Decisional balance (for fruit and vegetable consumption only) Body mass index classification	Stage distributions for fruit and vegetable consumption: 25.2 % Precontemplation 22.7 % Contemplation 34.3 % Preparation 1.7 % Action 16.0 % Maintenance	Not measured	3 times (baseline, after 6 months and 12 months)	1800	1800	34.3 %	The treatment group reported eating significantly more servings of fruit and vegetable than the control group at 2 months, 6 months, and 12 months.	The treatment group reported greater numbers of days doing at least 60 minutes of physical activity at 2 months than the control group. The difference between groups on reported average hours of TV was not significant at any timepoint.
	Explaining the effects of a 1-year intervention promoting a low fat diet in adolescent girls- a mediation analysis	Haerens et al.	Journal article	Belgium	Policy Research Centre Sport, Physical Activity and Health	To examine mediation effects of changes in psychosocial determinants of dietary fat intake (attitude, social support, self-efficacy, perceived benefits and barriers) on changes in fat intake in adolescent girls.	Randomized controlled trial	Students in 7th and 8th grade from 15 out of 65 Flemish schools with technical and vocational education in West-Flanders (Belgium) that returned signed parental consent forms; Being 11-15 years old.	A random sample of 15 out of the 65 Flemish schools with technical and vocational education in West-Flanders (Belgium) was selected to participate in the intervention study. Theses 15 schools were then randomly assigned to the intervention or control conditions (5 schools per condition) : (a) Intervention with parental support, (b) intervention alone and (c) control condition. The parents of all …	11 - 15 / 12.9 y	100 % Female	Not informed	Low income	The healthy eating intervention had an environmental and an individual-based component. At the personal level, students completed a youth-based version of the computer-tailored fat intake intervention during one class hour. In the intervention group with parental support, a CD with the adult computer-tailored intervention for fat intake was given to all parents for them to use and complete at hom…	NA	One class hour	Food frequency questionnaire Self-efficacy, perceived benefits and perceived barriers	Not measured	Not measured	2 times (baseline and 1 year after intervention)	843	788	0.065	On average, the intervention group reduced their fat intake by 9.0 g/day more than did the control group.	No additional outcomes
	Changing the tide- an Internet or video exercise and low-fat diet intervention with middle-school students	M. Freen et al.	Journal article	United States	Milwaukee Area Health Education Center and the state of Wisconsin	To examine the effectiveness of an eight-session health promotion/transtheoretical model Internet/video-delivered intervention to increase physical activity and reduce dietary fat among low-income, culturally diverse, seventh-grade students.	Quasi-experimental design	Only students in 7th year, from public schools in Midwestern region.	The study was conducted in a Midwestern urban public middle school. A total of 178 seventh-grade students in six classes were invited to participate.	12 - 14 / NA	40.6 % Male	44.8% Hispanic 25% Black 8.8% White 4.7% Native American 2.6% Asian 14.1% Other	Low income	The intervention was conducted in a computer laboratory where each student had a computer. The focus of the intervention was on strategies appropriate for all stages of change, particularly for those in precontemplation and contemplation stages.	A intervention regarding physical activity ocurred along the low-fat diet intervention.	Eight sessions of 40min (a class period) and four 2- to 3-min videos (included on the first 4 sessions)	Dietary fat staging instrument Exercise staging question Food Habits Questionnaire	Not reported	Not reported	2 times (1 week before and after intervention)	134	103	0.77	For the dietary fat data, those participating more than half the sessions decreased percentage of dietary fat from 30.7 to 29.9. Those participating in less than half the diet sessions were not significantly different than students in the control group classes.	Intervention students who completed more than half of sessions increased moderate/vigorous exercise by an average of 22 min, compared with a decrease of 46 min for the control group. Those who completed all three sessions (n = 39) increased activity by 33 min.
	Computer-Mediated Intervention Tailored on Transtheoretical Model Stages and Processes of Change Increases Fruit and Vegetable Consumption Among Urban African-American Adolescents / Mediating Variables in a Transtheoretical Model Dietary Intervention Program	Di Noia et al.	Journal article	United States	National Cancer Institute	To examine the efficacy of an intervention based on the transtheoretical model (TTM) for increasing fruit and vegetable consumption among economically disadvantaged Arican-American adolescents.	Quasi-experimental design	Being Arican-American and aged 11 to 14 years	This study was conducted in 27 youth services agencies located in urban areas of New York, New Jersey, and Pennsylvania. Nine pairs of agencies matched on the size of their youth population were randomized to one of two conditions: computer intervention (CIN) and control. Of the remaining agencies, one served a disproportionately large youth population compared with the others and was assigned to…	11 - 14 / 12.4 y	61% female	15% Hispanic	87% of participants came from communities in which 20% or more of families had incomes below the federal poverty level.	A staging measure built into the session classified users into precontemplation, contemplation/preparation, or action/maintenance. Then they completed three additional intervention sessions according to their classification.	NA	Four onsite 30-minute weekly sessions	Perceived Pros and Cons of Fruit and Vegetable Consumption Self- Efficacy for Fruit and Vegetable Consumption Stages of Change and Fruit and Vegetable Consumption Self-reported fruit and vegetable consumption	CIN 31,62% Precontemplation 58,11% Contemplation/Preparation 10,25% Action/Maintenance Control 33,84% Precontemplation 53,58% Contemplation/Preparation 12,56% Action/Maintenance	CIN: 16,33% Precontemplation 60,41 % Contemplation/Preparation 22,94% Action/Maintenance Control: 34,42% Precontemplation 56,74 Contemplation/Preparation 8,83% Action/Maintenance	2 times (2 weeks before and after intervention)	549	507	0.08	Youths who interacted with the program increased their intake about 38% more than control-arm youths, which represents an average increase of 0.9 daily servings of fruits and vegetables. Moreover, CIN-arm youths evidenced greater increases in the perceived pros of eating five or more daily servings of fruits and vegetables than control-arm youths. In addition, greater percentages of youths in the…	No additional outcomes
	The effectiveness of a stage-based lifestyle modification intervention for obese children	Md. Yusop et al.	Journal article	Malaysia	Research University Grant Scheme	To assess the effectiveness of a stage-based lifestyle modification intervention for obese children.	Randomized controlled trial	Only obese children, whose BMI-for-age score were greater than +2SD, aged 7-11 years old were included. Those diagnosed with serious medical conditions or those who were taking medications that interfere with weight status; and those who were already participating in any weight management programme were excluded.	Out of 284 obese children aged 7-11 years old from five primary schools in three districts of Selangor, 50 children were recruited.	7 - 11 / 9.8 y	52.5 % Boys 47.5% Girls	95% Malay 5% Non-Malay	RM 2001 to RM 5000 - 22.5 % > RM 5000 - 77.5 % Low to medium income Malaysian current estimated household income = 5,228 RM	Participants in Intervention Group (IG) received a stage-based lifestyle modification that included activities such as nutrition counselling, a hands-on activity (healthy food preparation) and 'Sharing is Caring", a session to encourage parents/caregivers to share their experiences during the intervention period.	Participants also had aerobic exercise sessions, on weekends, once every two months.	3 sessions of 2 hours of aerobic exercise on weekends (once every two months) 1 hour of Nutritional counselling (sessions during a period of 24 weeks) A "Sharing is Caring" session (1h30min) A hands-On activity	Stages of change Physical activity Questionnaire for Older Children 3-day Food record Measures of body composition	Not reported	Not reported	7 times (baseline, follow up at every month and at the end of the intervention)	50	40	0.2	Implementation of SOC in nutrition counselling among obese children was effective in modifying the behaviors of fruit, vegetable and fat consumption. It was found that children at higher SOC (maintenance or action) consumed less fat than those at lower SCO, specificaly precontemplation. This difference showed that enrolment in nutrition conseling increased knowledge or raised consciousness about …	The study showed that the stage-based lifestyle modification improved the body composition and physical activity of obese children.
	Intervention Based Exclusively on Stage-Matched Printed Educational Materials Regarding Healthy Eating Does Not Result in Changes to Adolescents Dietary Behavior	Toral et al.	Journal article	Brazil	International Life Sciences Institute, a nongovernmental and nonprofit organization	To assess the impact of a six-month stage-based intervention on fruit and vegetable intake, regarding perceived benefits and barriers, and self-efficacy among adolescents.	Randomized controlled trial	Only students in 7th or 8th year, from public schools in Brasília.	The sampling process aimed toward obtaining a representative sample of adolescents in the 7th and 8th school years in Brasília. Four schools were randomly selected for the intervention group and six schools for the control group.	11 - 19 / NA	59.5 % Female	Not reported	33% Low income	Every month, during a period of six months, the intervention group received colorful printed magazines that promoted healthy eating and information newsletters directed toward the participants' stages of change. The magazines were handed out at the schools and the newsletters were mailed.	NA	6 newsletters and magazines, once a month.	Stages of change Decisional balance Self-Efficacy Self-reported fruit and vegetables consumption Previous Nutritional Guidance	Precontemplation: 42.6 % Control / 44.6 % Intervention Contemplation: 12.3 % Control /14.6 % Intervention Preparation: 33.5% Control / 30.4 % Intervention Action: 2.1 % Control / 1.6% Intervention Maintenance: 9.4 % Control / 8.8% Intervention	Precontemplation: 41.5 % Control / 43.5 % Intervention Contemplation: 20.7 % Control /19.9 % Intervention Preparation: 29.4 % Control / 27.2 % Intervention Action: 1.6 % Control / 2.0 % Intervention Maintenance: 6.8 % Control / 7.4 % Intervention	2 times (baseline, after the intervention)	860	771	0.29	No significant changes to the participants' fruit and vegetable intake, benefits, and barriers or perceived self-efficacy were identified.	No additional outcomes
	Stage-based interventions for low-fat diet with middle school students	Freen et al.	Journal article	United States	Institutional Postdoctoral Felloship in Health Promotion and Disease Prevention, University of Michigan, and the Graduate School, Marquette University	To test a theoretically based short- term intervention.	Quasi-experimental design	Students from sixth, seventh, and eighth grade students from two mutually exclusive academic "families" within the school were invited to participate	A central city middle school serving low-income, culturally diverse students was the setting for the study.	12 - 17 / 13.82 y	52 % female 47 % male	50 % African American 20 % Caucasian 14 % Hispanic 15 % Other races	Low income	A four-session stage-based classroom intervention during the FACE class regarding fat consumption with middle school students.	This intervention also had a physical activity component	4 sessions of 45-min	Temptation scale for low-fat foods Decisional Balance Questionnaire Food Habits Questionnaire The Child and Adolescent Activity Log (CAAL)	Precontemplation: 25 Contemplation: 27 Preparation: 11 Action: 5 Maintenance: 6	Not reported	2 times (prettest, and posttest)	182	74	59.3%	The average percentage of fat in food ranged from 30.7 % to 32.8 %, with the intervention group increasing percentage of fat to a lesser extent than the control group.	Duration of exercise was significantly higher for the intervention group than the control group after the intervention.
	Impact of a web-based intervention supplemented with text messages to improve cancer prevention behaviors among adolescents - results from a randomized controlled trial	Lana et al.	Journal article	Spain and Mexico	Spanish Ministry of Health	To assess the impact of a web-based intervention supplemented with text messages to reduce cancer risk linked with smoking, unhealthy diet, alchohol consumption, obesity, sedentary lifestyle and sun exposure.	Randomized Controlled Trial	Spanish and Mexican adolescents attending secondary school between 2009 and 2012.	Program information was sent by email to all teachers. Links and banners were placed on the main educational portals. Participation was voluntary, but most interested teachers encouraged their students to participate.	12- 16 / NA	54.8 % female	78 % Mexican	Weekly expenditure 2.9 € or less 42.2 % 3–5.9 € 26.0 % 6 € or more 31.8 %	The experimental group members had free access to a tailor-made and interactive website. During the academic year, this website was periodically updated with different school and leisure activities related to the avoidance of risk behaviors. To encourage participation, the program included a competition that gave rewards to the winners. SMS were also sent to students to stimulate the adoption of …	The experimental and control group received information for reducing cancer risk linked with smoking, alcohol consumption, sedentary lifestyle and sun exposure.	They had access to a website during a period of 9 months	Stages of change Total cancer behavioral risk	Not reported	Not reported	2 times (baseline and post-test)	2001	737	63.2 %	After taking part in the program, the percentage of experimental group 2 students who don't consume sufﬁcient fruit decreased by more than 70%. However, the same happened in the other groups. Prevalence of being overweight also decreased signiﬁcantly (about 20%) in this group; while in the other ones it rose during the same period.	The intervention achieved a modest impact on cancer behavioral risk control. In all groups, alcohol intake was higher.
	Intervention Effects on Stage of Change Membership and Transitions among Adolescent Energy Balance Behaviors/ Multiple behavior interventions to prevent substance abuse and increase energy balance behaviors in middle school students	Brick et al.	Journal article	United States	Grants DA020112 from NIDA, T32MH019927 from NIMH, and Grant G20RR030883 from NIH	This study evaluated Stage of change progression in a large computer-delivered, Transtheoretical Model- tailored intervention focusing on physical activity and fruit and vegetable consumption (FV).	Randomized Controlled Trial	Being aged 10 to 15 years old.	Students from 20 middle schools across Rhode Island participated in the study.	10 - 15 / 11.4 y	47.8 % female	65.0 % White 15.6 % Hispanic 3.8 % Black 2.4 % Asian 2.2 % American Indian/ Alaskan Native 0.5 % Pacific Islander	Medium Income	Each participant interacted with ﬁve 30-min computerized TTM-tailored intervention sessions that were group speciﬁc: one in sixth grade, three times in seventh grade, and one in eighth grade. The energy balance group included fruit and vegetable consumption.	This study had a smoking and alcohol prevention program, physical activity and limited TV viewing were explored as well.	Five sessions	Stages of change for smoking acquisition and cessation Stages of change for alcohol acquisition and cessation Stages of change for energy balance behaviors (for physical activity and fruit and vegetable consumption)	Precontemplation: 12.2 % Contemplation: 22.5 % Preparation: 34.4 % Action: 3.4 % Maintenance: 27.4 %	Not informed, though it is available in the article the movement patterns of stages.	4 times (baseline, follow up assessments every year for 3 years)	4158	2983	28.3 %	Regarding fruit and vegetable consumption, the energy balance (EB) group had greater percentages than the substance use prevention (SP) group progressing to Action/Maintenance (A/M) at 12 months, 24 months, and 36 months.	The EB group had less smoking acquisition than the SP group at 12 months. The EB group had greater percentages than the SP group progressing to A/M at 12 months. There were too few students (1–2 %) who were smoking or using alcohol at baseline to perform a meaningful analysis. For physical activity, the EB group had greater percentages than the SP group progressing to A/M at 24 months. For limite…
	The effect of education on reducing fast food consumption in obese iranian female adolescents - An application of the transtheoretical model and the theory of planned behavior	Jalambadani et al.	Journal article	Iran	Tehran University of Medical Sciences	This study aimed at investigating the effect of education on reduction of fast food consumption among female adolescents suffering from obesity and overweight conditions in Sabzevar (Iran), in accordance with the TTM model, perceived behavioural control and subjective norms.	Quasi-experimental design	Inclusion criteria: female aged 15 to 18 years; having a BMI values > or equal 85th (CDC); having an Iranian nationality; and consuming fast food once a week. Exclusion criteria: having a disease; not completing the questionnaire; and having physical activity.	The students in the study were selected among the obese and overweight students in 12 schools located in Sabzevar, Iran.	15 - 18 / 16.36 y	100 % Female	Iranian	Medium Income	The first lesson focused on basic nutrition concepts to include the food guide pyramid and the importance of reduction in the consumption of fast food for overall health and wellbeing. The later lessons focused on identifying barriers and overcoming barriers, goal-setting, and identifying methods to stay motivated. Each training session was followed by a 30-minute discussion with students on diff…	NA	60 min, twice a week for 12 weeks	Stages of change Decisional Balance Self-Efficacy Processes of change Perceived behavioral control	Not reported	Not reported	2 times (prettest and pos-test	420	420	0	The education group lost significantly more weight at the final follow-up than the control group.	No additional outcomes
	Intervenção multidisciplinar e motivacional para tratamento de adolescentes obesos brasileiros de baixa renda: estudo piloto	Filgueiras et al.	Journal article	Brazil	None	To test a multidisciplinar and motivational intervention which made use of nutritional counseling based on the TTM for the treatment of obese and low income adolescents.	Quasi-experimental design	Inclusion criteria: age 11- 17 years old; escore Z>2 IMC-for-age; being resident of low income districts from São Paulo; Exclusion criteria: Twins, those with congenital disease, genetic syndrome, or with hormonal disturbances that affect the growth.	The study recruited the adolescents that searched for nutritional treatment through the Center for Recovery and Nutritional Education (CREN). Those that matched inclusion criteria and accepted to participate were selected.	11- 17 y	Male: 57 % Female: 43 %	Brazilian	Low income	The nutritional intervention did not focused in controlling the consumption of specific foods. The participants were classified through the stages of change in order to adress the motivation and the development of the goals to nutritional behavior change. The participants received nutritional counseling once a month, and nutritional education workshops once a week along a period of 13 months.	The participants had physical education activities and psychology workshops once a week.	Every week, during 13 months	Stages of change Body Mass Index	Precontemplation: 66.6 % Contemplation: 9.5 % Preparation: 14.3 % Action: 9.6 %	Action: 87.5 % Manteinance: 12.5 %	3 times (baseline, at 6 and 13 months)	21	16	23.8 %	At the beginning about 70% of the participants were in the precontemplation stage. After six months 60 % of them changed to the action stage. All the participants at the end of the intervention reached the action or maintanance stages. The body fat reduced about 4 % and there was an increase of 3 % in lean mass.	No additional outcomes
	Transtheoretical model for change in obese adolescents: MERC randomized clinical trial	Boff et al.	Journal Article	Brazil	National Council for Scientific and Technological Development (CNPq) and the Announcement of the Infrastructure of PUCRS/PRAIAS.	To evaluate the effectiveness of a TTM-based intervention on anthropometric, metabolic and motivational outcomes in obese adolescents.	Randomized Controlled Trial	Inclusion criteria: Being 15 to 18 years old, overweight or obese, controlled blood pressure. Exclusion criteria: Not able to exercise, those with serious mental disorders, type 1 diabetes, pregnants.	The study recruited the adolescents through usage of digital media, radio and television.	15 - 18 y	Male: 25.9 % Female: 74.1 %	White: 69.6 %	Class B: 51.1 %	The experimental group was composed of 12 meetings once a week, over 3 months. The protocol of 12 sessions was based on TTM to increase motivation to change eating habits and the practice of physical activity with use of the stages of change, the processes of change and self-efficacy.	The control group received traditional education in health.	12 sessions of 1h30min, during 3 months	Anthropometric variables Blood pressure and metabolic variables Decisional Balance Self-efficacy to diet and physical activity Readiness to change diet and physical activity Binge Eating scale and body image satisfaction	Not reported	Not reported	2 times (one week before the intervention, and at the end of 12 weeks)	135	65	48.8 %	There was no statistically significant difference between groups in the outcome variables. Intervention group reported magnitude of effect more expressive on body mass index percentile, waist circumference, waist-to-hip ratio, readiness to change diet and readiness to start exercise.	No additional outcomes
	Promoting Cooking, Nutrition, and Physical Activity in Afterschool Settings	Muzaffar et al.	Journal Article	United States	National Institute of Food and Agriculture, US Department of Agriculture, under award number 2012-68001-22032.	To evaluate the afterschool PAWS (Peer-education About Weight Steadiness) Club program delivered by peer or adult educators to improve food choices, physical activity, and psychosocial variables related to healthy eating.	Cluster Randomized Controlled Trial	Inclusion criteria: Adolescents from the selected schools that were 11 to 14 years old. Exclusion criteria: Those not enrolled in the 6th or 7th grades.	The study recruited adolescents from 4 middle schools in East Central Illinois.	11 - 14 y	Male: 30% Female: 70%	White: 45% Black: 42% Asian: 8% Latino: 4% Other: 6%	Not reported	The intervention for both groups (adult educators vs peer educators) was identical in materials and content. The 12-session curriculum framed within Social Cognitive Theory (SCT) and Stages of Change addressed mediators of behavior change related to cooking skills, food intake, and physical activity. Printed education materials, including recipes and goal-setting worksheets were provided to the p…	NA	12 weekly sessions of 1h30min	Anthropometric variables Blood pressure 24h dietary recall 24h physical activity recall Family meal variables SCT questionnaire	Not reported	Not reported	3 times (baseline, post-intervention and 6 months post-intervention)	109	109	0	There were no significant differences found between the adult-led and peer-led groups for change in BMI percentile, systolic blood pressure, diastolic blood pressure, minutes/day of physical activity, family mealtime frequency or environment. All participants significantly reduced kcals/day from baseline to 6-months post-intervention. For the peer-led group, self-reported intake of whole grains (…	No additional outcomes
	The impact on adolescents of a Transtheoretical Model-based programme on fruit and vegetable consumption	Gur et al.	Journal Article	Turkey	None	To evaluate the impact of a Transtheoretical Model-based programme titled ‘Fruit & Vegetable-Friendly’ on the fruit and vegetable (F&V) consumption of adolescents.	Quasi-experimental design	Inclusion criteria: Those in grades 5 - 8. Exclusion criteria: Those who were absent at time of the intervention.	The study recruited adolescents from a public primary school in a district of Istanbul.	9 - 15 / 12.02 y	Male: 45.2 % Female: 54.8 %	Not reported	Not reported	The TTM-based programme was held for eight weeks. Health education was provided by the research team in the classroom. In addition, counselling was given to individuals and groups in the health office. As part of this counselling, the F&V intake diaries the students filled out were first checked and then a card game was played in small groups in order to explain the benefits of eating F&V and the…	NA	8 weeks	Fruit and vegetable intake form Stages of change for fruit and vegetable consumption Processes of change scale Situational self-efficacy scale Decisional balance scale	Precontemplation: 2.2 % Contemplation: 13 % Preparation: 26.4 % Action: 33.7 % Maintenance: 24.8 %	Precontemplation: 0,8 % Contemplation: 6 % Preparation: 15.9 % Action: 32 % Maintenance: 45.2 %	3 times (pre-test, post-test and 6 months after the post-test)	842	702	16.6 %	The difference between the pre-test and the follow-up administered six months after the intervention was 3·7 portions/d in students who were in the precontemplation stage, 3·0 portions/d in those in the contemplation stage and 2·4 portions/d in those in the preparation stage. The difference in F&V consumption in those in the action stage was 0·8 portions/d. It was observed that in the maintenance…	No additional outcomes
