# Supplementary material for: Transtheoretical model-based nutritional interventions in adolescents: a systematic review
Source: BMC Public Health. 2020 Oct 14;20:1543. doi: 10.1186/s12889-020-09643-z (PMC7557045; doi:10.1186/s12889-020-09643-z)
Supplement: Supplementary file 2 — Additional file 2. [file 12889_2020_9643_MOESM2_ESM.xlsx]

## Sheet: Planilha2
	Questionnaire - Result
	Papers	AQ1	AQ2	Result	B1	B2	B3	B4	Result	CQ1.1	CQ1.2	Result	DQ1	DQ2	Result	EQ1	EQ2	Result	FQ1	FQ2	Result	Final Result
	Acceptability of a school-based intervention for the prevention of adolescent obesity/ Results of a Multi-Media Multiple Behavior Obesity Prevention Program for Adolescents	3	1	3	1	No	0	0	1	3	4	2	3	3	3	1	1	1	2	1	2	Weak
	Explaining the effects of a 1-year intervention promoting a low fat diet in adolescent girls- a mediation analysis	2	1	2	1	Yes	Yes	Yes	1	2	0	1	3	3	3	1	1	1	1	1	1	Moderate
	Changing the tide- an Internet or video exercise and low-fat diet intervention with middle-school students	3	2	3	2	No	0	0	1	2	0	1	2	3	2	1	1	1	1	3	3	Weak
	Computer-Mediated Intervention Tailored on Transtheoretical Model Stages and Processes of Change Increases Fruit and Vegetable Consumption Among Urban African-American Adolescents/ Mediating Variables in a Transtheoretical Model Dietary Intervention Program	2	5	2	2	No	0	0	1	2	0	1	2	3	2	1	1	1	1	1	1	Strong
	The effectiveness of a stage-based lifestyle modification intervention for obese children	2	3	3	1	Yes	Yes	Yes	1	2	0	1	3	2	2	1	1	1	1	1	1	Moderate
	Intervention Based Exclusively on Stage-Matched Printed Educational Materials Regarding Healthy Eating Does Not Result in Changes to Adolescents Dietary Behavior	1	5	2	1	Yes	Yes	Yes	1	1	1	1	1	3	2	1	3	2	1	2	2	Strong
	Stage-based interventions for low-fat diet with middle school students	2	1	2	2	Yes	Yes	No	1	2	0	1	2	3	2	1	1	1	2	3	3	Moderate
	Impact of a web-based intervention supplemented with text messages to improve cancer prevention behaviors among adolescents - results from a randomized controlled trial	3	4	3	1	Yes	No	No	1	2	0	1	3	3	3	1	3	2	1	3	3	Weak
	Intervention Effects on Stage of Change Membership and Transitions among Adolescent Energy Balance Behaviors/ Multiple behavior interventions to prevent substance abuse and increase energy balance behaviors in middle school students	1	5	2	1	Yes	Yes	Yes	1	2	0	1	1	2	2	1	3	2	1	1	1	Strong
	The effect of education on reducing fast food consumption in obese iranian female adolescents - An application of the transtheoretical model and the theory of planned behavior	2	4	2	2	No	0	0	1	2	0	1	3	3	3	1	3	2	1	1	1	Moderate
	Intervenção multidisciplinar e motivacional para tratamento de adolescentes obesos brasileiros de baixa renda: estudo piloto	3	5	3	2	No	0	0	1	2	0	1	2	1	2	1	3	2	1	1	1	Moderate
	Transtheoretical model for change in obese adolescents: MERC randomized clinical trial	3	2	3	1	Yes	Yes	Yes	1	2	0	1	1	2	2	1	1	1	1	3	3	Weak
	Promoting Cooking, Nutrition, and Physical Activity in Afterschool Settings	2	3	3	1	Yes	Yes	Yes	1	2	0	1	1	1	3	1	1	1	1	1	1	Weak
	The impact on adolescents of a Transtheoretical Model-based programme on fruit and vegetable consumption	2	3	3	2	No	0	0	1	2	0	1	3	3	2	1	1	1	1	1	1	Moderate
